# Supplementary material for: Ultrasound–Fluoroscopy Versus Ultrasound Guidance for Catheter Drainage of Loculated Pleural Effusions: A Retrospective Study
Source: Diagnostics (Basel). 2026 Jul 3;16(13):2089. doi: 10.3390/diagnostics16132089 (PMC13360030; doi:10.3390/diagnostics16132089)
Supplement: Supplementary file 1 [file diagnostics-16-02089-s001.zip]

Archive with 1 entries (1 files):
- diagnostics-4390402-supplementary.pdf
